# Supplementary material for: In Vivo Anticoagulant and Antithrombic Activity of Depolymerized Glycosaminoglycan from Apostichopus japonicus and Dynamic Effect–Exposure Relationship in Rat Plasma
Source: Mar Drugs. 2022 Oct 2;20(10):631. doi: 10.3390/md20100631 (PMC9605468; doi:10.3390/md20100631)
Supplement: Supplementary file 1 [file marinedrugs-20-00631-s001.zip]

Archive with 1 entries (1 files):
- marinedrugs-1928934-supplementary.pdf
